# Supplementary material for: Adjuvant use of melatonin for pain management in endometriosis-associated pelvic pain—A randomized double-blinded, placebo-controlled trial
Source: PLoS One. 2023 Jun 2;18(6):e0286182. doi: 10.1371/journal.pone.0286182 (PMC10237656; doi:10.1371/journal.pone.0286182)
Supplement: S1 Table — Stratification by hormonal treatment end weight, respectively. (XLSX) [file pone.0286182.s002.xlsx]

## Sheet: Blad1
		Statified analysis, mean (95% CI)
		With hormonal therapy
			Treatment group	n	Adjusted mean	Adjusted mean difference	Confidence Interval 95%	p-value
		Endometriosis-associated pain	Placebo	7	3.23	0.40	-1.99-2.78	0.716
			Melatonin	4	2.83
		Without hormonal therapy
			Treatment group	n	Adjusted mean	Adjusted mean difference	Confidence Interval 95%	p-value
		Endometriosis-associated pain	Placebo	13	3.31	0.43	-0.91-1.78	0.514
			Melatonin	16	2.88
		Weight <70 kg
			Treatment group	n	Adjusted mean	Adjusted mean difference	Confidence Interval 95%	p-value
		Endometriosis-associated pain	Placebo	11	2.84	-0.94	-2.61-0.74	0.255
			Melatonin	10	3.78
		Weight 70-110 kg
			Treatment group	n	Adjusted mean	Adjusted mean difference	Confidence Interval 95%	p-value
		Endometriosis-associated pain	Placebo	9	3.87	1.88	0.61-3.14	0.006
			Melatonin	10	1.99
				Treatment group	N	Mean	Std. Deviation	p-value
		<70 kg	EAPP mean cycle	Placebo	11	2.9203	1.47867	0.538
				Melatonin	10	3.4123	2.03349
		70-110 kg	EAPP mean cycle	Placebo	9	4.5071	2.00552	0.019
				Melatonin	10	2.3241	1.58472
		Hormonal therapy		Treatment group	N	Mean	Std. Deviation	p-value
		No	EAPP mean cycle	Placebo	13	3.2916	1.66202	0.597
				Melatonin	16	2.9394	1.83776
		Yes	EAPP mean cycle	Placebo	7	4.2709	2.19825	0.253
				Melatonin	4	2.5833	2.2115
