# Supplementary material for: Adjuvant use of melatonin for pain management in endometriosis-associated pelvic pain—A randomized double-blinded, placebo-controlled trial
Source: PLoS One. 2023 Jun 2;18(6):e0286182. doi: 10.1371/journal.pone.0286182 (PMC10237656; doi:10.1371/journal.pone.0286182)
Supplement: S2 File — (XLSX) [file pone.0286182.s004.xlsx]

## Sheet: Sheet1
Mixed Model Analysis
Model Dimensiona
		Number of Levels	Covariance Structure	Number of Parameters	Subject Variables	Number of Subjects
Fixed Effects	Intercept	1		1
	Behandlingsgrupp	2		1
	Cykel	2		1
	Week	5		4
Random Effects	Interceptb	1	Variance Components	1	studie_id
Repeated Effects	Cykel * Week	10	First-Order Autoregressive	2	studie_id	40
Total		21		10
a. Dependent Variable: EAPP NRS.
b. As of version 11.5, the syntax rules for the RANDOM subcommand have changed. Your command syntax may yield results that differ from those produced by prior versions. If you are using version 11 syntax, please consult the current syntax reference guide for more information.
Information Criteriaa
-2 Restricted Log Likelihood	1093.09
Akaike's Information Criterion (AIC)	1099.09
Hurvich and Tsai's Criterion (AICC)	1099.16
Bozdogan's Criterion (CAIC)	1113.32
Schwarz's Bayesian Criterion (BIC)	1110.32
The information criteria are displayed in smaller-is-better form.
a. Dependent Variable: EAPP NRS.
Fixed Effects
Type III Tests of Fixed Effectsa
Source	Numerator df	Denominator df	F	Sig.
Intercept	1	36.8607	130.798	1.10126e-13
Behandlingsgrupp	1	36.4178	0.592523	0.44641
Cykel	1	73.5895	0.106018	0.745648
Week	4	195.598	9.17072	8.23059e-07
a. Dependent Variable: EAPP NRS.
Estimates of Fixed Effectsa
Parameter	Estimate	Std. Error	df	t	Sig.	95% Confidence Interval
						Lower Bound	Upper Bound
Intercept	3.1473	0.427827	57.7145	7.35647	7.5757e-10	2.29082	4.00377
[Behandlingsgrupp=0]	0.414003	0.537838	36.4178	0.769755	0.44641	-0.676348	1.50435
[Behandlingsgrupp=1]	0b	0
[Cykel=2]	0.0530225	0.162843	73.5895	0.325604	0.745648	-0.27148	0.377525
[Cykel=3]	0b	0
[Week=1]	0.304134	0.232999	277.047	1.3053	0.192874	-0.15454	0.762808
[Week=2]	-0.527391	0.240018	272.826	-2.1973	0.0288398	-0.999914	-0.0548687
[Week=3]	-0.595356	0.237965	274.208	-2.50187	0.012937	-1.06383	-0.126886
[Week=4]	-0.650098	0.220423	228.107	-2.94932	0.00351636	-1.08442	-0.215772
[Week=5]	0b	0
a. Dependent Variable: EAPP NRS.
b. This parameter is set to zero because it is redundant.
Covariance Parameters
Estimates of Covariance Parametersa
Parameter		Estimate	Std. Error
Repeated Measures	AR1 diagonal	1.4502	0.154066
	AR1 rho	0.279749	0.0792975
Intercept [subject = studie_id]	Variance	2.53534	0.676038
a. Dependent Variable: EAPP NRS.
Estimated Marginal Means
Treatment group
Estimatesa
Treatment group	Mean	Std. Error	df	95% Confidence Interval
				Lower Bound	Upper Bound
Placebo	3.29407	0.384181	37.5798	2.51605	4.07209
Melatonin	2.88006	0.377836	35.7003	2.11355	3.64657
a. Dependent Variable: EAPP NRS.
Pairwise Comparisonsa
(I) Treatment group	(J) Treatment group	Mean Difference (I-J)	Std. Error	df	Sig.b	95% Confidence Interval for Differenceb
						Lower Bound	Upper Bound
Placebo	Melatonin	0.414003	0.537838	36.4178	0.44641	-0.676348	1.50435
Melatonin	Placebo	-0.414003	0.537838	36.4178	0.44641	-1.50435	0.676348
Based on estimated marginal means
a. Dependent Variable: EAPP NRS.
b. Adjustment for multiple comparisons: Least Significant Difference (equivalent to no adjustments).
Univariate Testsa
Numerator df	Denominator df	F	Sig.
1	36.4178	0.592523	0.44641
The F tests the effect of Treatment group. This test is based on the linearly independent pairwise comparisons among the estimated marginal means.a
a. Dependent Variable: EAPP NRS.
